# Supplementary material for: An Exercise Immune Fitness Test to Unravel Disease Mechanisms—A Proof-of-Concept Heart Failure Study
Source: J Clin Med. 2024 May 29;13(11):3200. doi: 10.3390/jcm13113200 (PMC11172881; doi:10.3390/jcm13113200)
Supplement: Supplementary file 1 [file jcm-13-03200-s001.zip]

Archive with 1 entries (1 files):
- jcm-3035081-supplementary.pdf
